# Supplementary material for: Observation of Linear Magnetoresistance in MoO2
Source: Nanomaterials (Basel). 2024 May 23;14(11):915. doi: 10.3390/nano14110915 (PMC11173525; doi:10.3390/nano14110915)
Supplement: Supplementary file 1 [file nanomaterials-14-00915-s001.zip]

Archive with 1 entries (1 files):
- nanomaterials-2981316-supplementary.pdf
